# Supplementary material for: A Finite Element Analysis Study from 3D CT to Predict Transcatheter Heart Valve Thrombosis
Source: Diagnostics (Basel). 2020 Mar 26;10(4):183. doi: 10.3390/diagnostics10040183 (PMC7235717; doi:10.3390/diagnostics10040183)
Supplement: Supplementary file 1 [file diagnostics-10-00183-s001.zip]

Archive with 8 entries (6 files):
- Supplementary Materials/
- Supplementary Materials/diagnostics-742734 supplementary method and reference.pdf
- Supplementary Materials/online Video/
- Supplementary Materials/online Video/Video 1.mov
- Supplementary Materials/online Video/Video 2.mov
- Supplementary Materials/online Video/Video 3.mov
- Supplementary Materials/online Video/Video 4.mov
- Supplementary Materials/online Video/Video 5.mov
